# Supplementary material for: Cannabidiol at Nanomolar Concentrations Negatively Affects Signaling through the Adenosine A2A Receptor
Source: Int J Mol Sci. 2023 Dec 15;24(24):17500. doi: 10.3390/ijms242417500 (PMC10744210; doi:10.3390/ijms242417500)
Supplement: Supplementary file 1 [file ijms-24-17500-s001.zip]

Archive with 1 entries (1 files):
- ijms-2715225-supplementary.pdf
